# Supplementary material for: Bioactive Phytochemicals from Mulberry: Potential Anti-Inflammatory Effects in Lipopolysaccharide-Stimulated RAW 264.7 Macrophages
Source: Int J Mol Sci. 2021 Jul 29;22(15):8120. doi: 10.3390/ijms22158120 (PMC8348635; doi:10.3390/ijms22158120)
Supplement: Supplementary file 1 [file ijms-22-08120-s001.zip]

Archive with 1 entries (1 files):
- ijms-1261224-supplementary.pdf
